# Supplementary material for: Biomechanical influences of gait patterns on knee joint: Kinematic & EMG analysis
Source: PLoS One. 2020 May 29;15(5):e0233593. doi: 10.1371/journal.pone.0233593 (PMC7259630; doi:10.1371/journal.pone.0233593)
Supplement: S1 Data — (XLSX) [file pone.0233593.s001.xlsx]

## Sheet: data
Serial No.	sex (1=male, 2=female)	age (years)	height (cm)	weight (kg)	stenosis (1=control, 2=LSS patient)	step width_1 (cm)	step width_2 (cm)	FTA_Normal gait1_L	FTA_Normal gait1_R	FTA_Normal gait2_L	FTA_Normal gait2_R	FTA_Adduction gait1_L	FTA_Adduction gait1_R	FTA_Adduction gait2_L	FTA_Adduction gait2_R	FTA_Abduction gait1_L	FTA_Abduction gait1_R	FTA_Abduction gait2_L	FTA_Abduction gait2_R	sEMG_Normal1_GM.M_L	sEMG_Normal1_GM.S_L	sEMG_Normal1_GM.peak_L	sEMG_Normal1_GM.M_R	sEMG_Normal1_GM.S_R	sEMG_Normal1_GM.peak_R	sEMG_Normal1_TFL.M_L	sEMG_Normal1_TFL.S_L	sEMG_Normal1_TFL.peak_L	sEMG_Normal1_TFL.M_R	sEMG_Normal1_TFL.S_R	sEMG_Normal1_TFL.peak_R	sEMG_Normal1_QF.M_L	sEMG_Normal1_QF.S_L	sEMG_Normal1_QF.peak_L	sEMG_Normal1_QF.M_R	sEMG_Normal1_QF.S_R	sEMG_Normal1_QF.peak_R	sEMG_Normal2_GM.M_L	sEMG_Normal2_GM.S_L	sEMG_Normal2_GM.peak_L	sEMG_Normal2_GM.M_R	sEMG_Normal2_GM.S_R	sEMG_Normal2_GM.peak_R	sEMG_Normal2_TFL.M_L	sEMG_Normal2_TFL.S_L	sEMG_Normal2_TFL.peak_L	sEMG_Normal2_TFL.M_R	sEMG_Normal2_TFL.S_R	sEMG_Normal2_TFL.peak_R
S00-101	2	61.243	158	60	1	8.5	9.5	-4.5	-3.9	-3.8	-3.6	0.2	-2.5	-0.7	-1.6	-4	-2.1	-3.4	-4.8	21.3	18.8	69.1	11	7.4	33.7	36.7	42.9	230.5	17.4	10.3	48.2	33.3	24.9	111.8	38.2	23.7	105.3	24.6	21	81	11.4	9.4	38.8	76.8	48.7	213.3	17	9	51.1
S00-102	1	34.3546	178	99	1	9.5	12	6.6	3.9	-2	4.9	7.3	1.2	6.6	5.8	3.9	3.8	1.8	4.7	13.8	7.6	30.3	13.7	7.6	33.9	11.6	5.3	24.8	22.3	13	60.2	45.5	28.2	106.7	26.6	11.8	53.5	13.5	7.9	39	12.4	7.7	32.8	12.9	6.1	31.8	27.4	16.2	77.6
S00-103	2	55.9863	158	50	1	5.5	8.5	-4	-8.9	-3.6	-13.1	-2.3	-7.9	-3.9	-11.6	-6.8	-9.3	-0.3	-9.5	20.6	19.5	63.9	62.9	43.9	164	20.4	13	56.3	53.5	41.3	184.7	57.1	48.2	191.7	47.6	48.9	218.9	26	22.4	85.9	51.9	40.1	142	18.9	10.6	54.6	64.7	50.6	209.5
S00-104	2	45.1225	156	51	1	8.5	1.5	1.6	-6.4	-1.1	-1.8	0.4	-6.7	1.9	-5.6	-0.4	-4.1	-2.2	-4.6	17	12.5	57.3	30.4	25	122.6	41.4	27.2	132.4	85.1	42.1	205.4	94.4	48.9	233.9	80.9	40.9	241.9	16.9	12.9	68.5	18.8	14.4	54.7	46.4	29.3	121.2	95.1	34	183.6
S00-105	2	46.7461	170	54	1	6	12	0.3	0.8	2.9	-1.2	-0.6	4.6	-0.4	5.7	2.2	0.6	-0.4	1.9	19.8	13.9	56.4	27.2	24.6	120.3	52.8	30.7	156.4	36.4	26.2	152.2	116.3	54.4	249.5	113.9	62.1	310.4	19.3	12.7	51.4	20	13.5	64	55	43.3	225.2	27.1	8.5	62.9
S00-106	2	56.8487	164	55	1	4	6.5	1.5	0.3	1	-1.3	1	-1.7	2.9	0.2	-0.9	4.8	2.3	0.9	19	17.7	70.8	17.6	9.9	43.8	24.6	17.9	75.8	19.6	10.3	51.4	18.9	12	66.9	24.8	11.3	52.1	16.5	12.4	48.1	41	60.8	282.4	23.6	20.5	93.7	17.4	9.1	41.7
S00-107	2	51.2854	164	65	1	8	9.5	1	1.8	-0.2	2.7	3.4	2.7	-0.1	2.5	3.1	-4.2	0.9	1.4	25.2	12.2	56.2	28.4	11.2	63.6	29.6	12.4	56.6	33.5	12.3	64.3	84.4	59.7	258.4	78.8	36.2	178.5	24.7	9.1	46.9	29.6	12.1	60.4	40.2	17.5	96	32.4	11.6	60.6
S00-108	2	55.3867	165	63	1	8	8	4.1	-2.6	-1	-3	3.2	0.9	3.3	1.4	0.3	-3.7	2.6	-4.3	27.7	21.7	95.5	33.9	27.9	126.5	39.1	25.7	138.5	53.4	31.9	140.1	123.1	80.9	297	194.2	98.2	476.4	26.1	16.6	70.7	20.4	15.1	64.5	54	36.8	191.4	85.5	43.9	188.2
S00-109	2	50.8638	162	56	1	14.5	7	1	-4.2	1.1	-1.9	-0.2	-3.3	3	-3.5	3.5	-1.9	1.3	0.1	37.2	34.8	140.8	36.6	23.3	84.2	20.8	12.9	67.2	28.3	13.2	60.7	54.3	36.8	187	88.9	66.7	284.1	53.1	39.2	149.1	40.8	30.8	113.1	34.5	25.8	107.8	31.1	19.8	103.5
S00-110	2	57.3443	153	56	1	4	3.5	-2.3	-7.9	-4.1	-9.1	-3.9	-9.8	-5.5	-9.6	-0.9	-6.1	-0.2	-7.3	43	26.3	112.3	35.1	17.3	69.7	37.9	20.5	104.6	39.6	27.9	111.5	58.2	34.3	148.9	65.3	44.9	200.2	38.8	23.7	97	34.4	18	73.8	35	18	97.6	31.8	22.3	126.8
S00-111	2	53.1526	160	52	1	4.5	8.5	-0.8	0.6	0.4	0.2	1.7	-3.4	1.4	0.6	4.4	0.7	2.3	0	19.3	10.2	39.9	25.2	22.3	76	29.5	12.4	58.8	30.9	20.8	89.2	71.3	52	239.4	92.7	75.6	325.9	17.4	9.7	35.6	19.7	18.6	68.8	30.7	19.2	73.3	22.5	16.3	89.8
S00-112	2	53.0459	155	45	1	6	5	-1.1	-0.3	-1.4	-1.4	-3.4	-9.8	-2.3	-8.7	2.3	-9	2.6	-8.6	89.5	47.4	211.8	51.4	28.3	144.1	129.6	54.3	229.9	116	54	252.7	116.1	62.5	289.6	91.9	43.7	235.5	103.8	67.7	270.2	43	24.8	118.3	157.2	58.2	285.1	92	43.2	222.2
S00-113	1	50.8747	168	66	1	10	8.5	1.3	-0.5	1.2	-2.7	1.1	-0.4	0.1	-0.4	1.5	-0.9	-2.2	-2.7	50	44.7	155.6	38.9	37.2	114.5	16.5	5.8	26.3	76	63.2	304.8	165.5	97.6	369.9	152.1	120.6	447.6	46.3	38	117.4	30.6	28.2	100.1	12	4.9	21.7	148.4	91.8	399.1
S00-114	2	45.1444	163	67	1	7	8.5	1.5	1.6	0.7	3.7	4.8	6.9	0.3	1.8	0.9	1.5	-1.2	1.8	9.2	4.4	19.7	8.4	6.1	22.8	17.7	5.7	32.8	13.8	7.6	39.7	69.2	34	148.8	67.6	49.2	233.6	10	7.1	31	8.9	6.4	27.1	25.4	15.2	74.5	15.6	6.6	33.2
S00-115	2	45.3498	164	66	1	-4	-4	-0.5	0.1	0.9	1.2	-1.1	0.1	-0.5	-0.6	1.6	5.4	2	3.5	31.4	15.7	78	49.2	21.9	89.5	35.4	16.3	71.5	26	12.1	76.2	28.3	17.2	77.7	59.5	32.5	164.9	29.3	13.3	79.3	44.7	21.2	127.8	28.5	13.3	72.3	27.5	8.7	48.5
S00-116	1	43.2279	173	70	1	5.5	6	0.1	-3	-2	-2.6	-2.3	0.7	-0.2	-2.7	4	4.7	0	-1.8	222.7	107.4	521.7	326.2	110.4	613.8	56.5	40.5	198.6	84	49.5	234	72.9	49.7	204.9	50.8	30.9	142.3	159.3	77.8	329.6	135.8	56.2	270.8	57.1	36.3	157.7	75.8	53.9	272
S00-117	2	51.1157	156	52	1	4	4	1.4	-5.4	0.4	-4.9	1.9	1.1	2.9	2.5	9.7	-2.9	0	-0.6	15	5.3	27.8	20.7	10.3	53.8	51.6	23.2	99.3	46.7	17.2	83.8	74.1	64.8	239.9	70.3	51.3	259	15.1	4.5	26.7	14.8	5.6	30.6	52.8	29.3	136.1	41.3	20.1	94.1
S00-118	2	53.5222	161	63	1	9	6.5	1.5	1	2.1	2.1	0.4	-1.7	2.8	1.2	6.5	-0.2	3.8	0.1	12.7	8.1	34.5	13.9	6.5	26.7	29.8	20.1	113	23.7	11.8	59.1	97.9	73.7	316.9	50.2	28.4	158.8	15.6	11.9	65.2	14.1	7.5	30.2	30.4	16	78.5	22.4	13.8	86.2
S00-119	2	50.1164	170	74	1	7.5	8.5	0.1	-1.5	2	-4	0.6	-4.5	2.5	-4.6	1.3	-2.2	1.2	-2.5	13.1	7	30.8	41.8	36.6	195.1	27.9	17.5	99.8	26.8	18.2	90.5	36.1	26	133.4	47.1	32.4	169.1	14.7	8.5	37.4	22.2	13.5	53.8	30.4	18.3	89.8	22.4	14.8	74.3
S00-120	2	49.0212	164	54	1	5.5	5.5	-1.1	-4.9	1.7	-5.5	2.5	-6.3	-0.5	-8.2	1.9	0.2	2.1	-5.2	42	18.9	78.7	80.1	46.4	185.5	92.3	56.9	243.5	79.5	66.3	266.3	111.2	59.8	238.8	129.1	58.6	316.9	44.5	20.5	91.9	57.3	29.6	116	81.9	48	201.5	91.1	77.1	313.1
S00-001	2	69.1417	158	52	2	5.5	8													75.5	53.4	199.4	64.2	35.1	143.7	148.3	45	252.8	292.3	62	443.2	26.4	9.7	55.5	35.1	17.9	96	72	56.3	232.5	64.7	31.2	137	75.9	31.8	195.3	262.2	63.3	409.2
S00-002	2	74.1465	158	63	2	7.5	7													98.4	45.8	207.5	109.9	76	277.5	147.8	74.6	333.6	31.5	17.5	87.1	35	20.3	75.8	31	20	87.8	89	53	220.8	123.3	73.6	267.1	490.8	106.6	708.7	152.4	44	248.7
S00-003	1	73.1307	165	67	2	6.5	9													13.3	8.3	34.3	14.4	10.6	34.8	151.6	125.6	481.2	29.7	13.5	59	39.8	14	78.4	74.9	62.2	272.8	10.1	5.5	25.8	13.9	9.6	32	88.5	81.9	394.5	27.1	10.5	49.9
S00-004	2	70.8857	157	51	2	5.5	4			1.2	6.2	3.3	0.1			4.3	0.8	0.4	1.7	23.4	16.3	62.6	50.2	36.2	160.2	28.7	24.5	109.2	34.4	24.7	119.7	38.9	25.3	133.8	102.5	63.9	239.8	20.1	15.9	55.6	59.3	39.7	141	27.9	30.7	148.8	30.9	19.5	92
S00-005	2	68.0986	155	57	2	4	5	3.1	0.3	6.4	-0.5	-0.8	6.8			0.9	-6.4	1.2	-2.4	25.2	12.9	69.1	29	15.6	66.6	96.7	45	227	187.4	59.5	327.5	85.7	60.6	276.8	64.5	46.5	214.2	19.9	9.1	47.1	36	16.9	77.9	225.8	97.7	403.2	241.9	93.1	424.9
S00-006	2	53.7002	156.5	49.5	2	2	3.5	0.6	1.6			-0.2	1.5	1.3	2.4	1.8	-0.8			26.9	15.9	60.7	40.9	25.7	94.6	35.4	23.5	109.1	21.8	11.2	56.6	101.8	76.9	317.8	97.3	60.6	263.8	30.1	16.4	70.1	35.9	20.7	91.8	37.1	23.9	97.5	20.4	13.8	66.6
S00-007	2	75.1814	165	61	2	8.5	8	-0.8	-0.4	-1.7	-0.9	3.3	1.3	-1.1	-3.6	0.4	1.9	-0.8	-1.1	24.1	18.9	71.5	17.2	7.7	35.5	53.1	44.5	208.5	33.1	11.5	55.2	21.3	15.2	57	21.4	11.8	74.7	24.2	17	62.6	15.3	8.6	36.4	31.9	13.1	67.6	29.4	10	52.9
S00-009	2	75.4196	150	45	2	9.5	7.5	1.9	0.3	3.1	-0.2	0.8	0.9	2.3	0.8	3.2	1.5	5	1.2	32.6	24.7	93.3	53.3	36.6	149.9	16.2	8.1	47.1	50.9	44.9	155.1	29.9	20.8	96.8	33.6	21.5	94.3	34.5	22.8	94.5	61.9	45.1	149.8	18.1	7.6	35.8	63.1	55.3	179.4
S00-010	1	57.9877	176	74	2	8.5	11.5	2.9	-2	-3.2	-2.8	-5.3	-7	-1.8	-2.3	-4.1	-2.1	-1.9	1.3	29.8	19.9	69.4	18.2	10.8	43.3	54.4	21.8	92.4	44.6	19.9	92.7	39.9	18.7	92.9	36.9	19	95.7	23.1	16.3	60.4	14.7	9	34	34.6	14.2	59.5	35.1	15.2	120.5
S00-011	2	68.4134	158	68	2	5	7.5	-2.2	-1	-1.4	-6	-0.6	-3.4	1.3	-2.4	0.2	-3.3	1.1	1.7	12.2	4.5	24.3	12.1	3.5	21.7	27.2	15	52.8	41	18.3	86.2	29.7	17.8	67.6	29.9	15.1	67.4	12.5	4.9	24.3	11.5	3.1	21.2	23.8	13.9	51.4	36.6	12.7	70.1
S00-012	2	55.3238	150	56	2	7	9	1.9	1.8	1	0.8	1.7	0.1	2.6	1.5	2.7	3.3	3.7	1.2	26	16.5	67	30.9	15.8	60.8	57.2	36	153.1	84.2	44.8	193.2	34.1	19.3	68.7	44.3	27.1	106.8	24.4	15	69.1	29	16.2	71.7	54.4	35.3	146.5	81.5	46.8	219
S00-013	2	53.8289	155	58	2	2.5	1	2.9	0.6	3.1	-0.2	1	-0.4	2.1	-2	6.2	-4	1.3	1.1	48.9	41.2	151.3	23.1	15.8	59	18.6	6.7	35.5	20.4	9.3	47	48.1	31.2	135.3	55.9	29.3	127.2	45.7	35.9	135	23.1	21.2	84.7	15.9	6.3	33.7	18.4	10.1	65.9
S00-014	2	58.7926	153	59	2	7.5	9.5	-2.8	-0.9	-1.4	-0.8	1	0.3	0.9	1.1	0.7	-7.5	0.3	-1.6	33.3	20.6	78.9	19.1	9.8	45.9	26.2	11.1	48.5	31.5	14.8	67.3	24.2	11.2	48.1	33.5	15.6	76.2	30.8	19	70.5	17	8.8	35.2	26	9.8	42.8	30.8	10.9	51.4
S00-015	2	60.3723	155	50	2	6	5	1.7	3.7	5.8	4.5	1.6	-0.2	1.3	-0.7	2.6	5.3	0.3	7.9	79.4	29.9	135.8	52.3	22.2	112.9	120.6	65.2	310.6	83.6	53.8	233.6	101.3	56.4	254.3	61	14	94.1	95.8	33.7	177.5	44.1	12.5	72.5	123.2	59	328.3	88.8	71.7	264.7
S00-016	2	63.666	155	62	2	7.5	8	3.7	0.3	7.2	-0.6	4	-2.2	3.7	-0.8	4.7	-0.4	0.3	1.4	51.6	44.1	154.2	17.9	9.7	40.4	14.5	7.7	32.9	33.6	17.6	86.3	35.4	18.8	92.7	45.5	24.8	116.4	51.5	44.8	163.9	15.6	8.8	35.4	14.2	7.8	34.1	34.8	22.5	102.8
S00-017	2	75.7919	154	62	2	7.5	17.5	1.7	1.7	4.3	-2.1	2.9	1.7	2.4	0	0.4	0	4.4	-1.1	36.3	24.3	102.9	43	20.4	87.5	58.8	41.2	220.2	39.5	14.6	88.5	95.8	62.7	297.3	93.1	44	212.5	37.9	25.4	97.2	43	24.3	92.1	65.9	49.5	203.9	40	13.6	65.4
S00-018	2	70.5133	158	74	2	-1.5	0.5	1.8	2.3	8.5	1.6	6.4	0.7	2.9	1.7	1.4	6.7	7.9	5.8	17.1	7.3	36.4	20	6.9	33	18	5.9	32.7	32.4	9.7	58.8	47.1	25	96.5	44.4	17	78.8	17	6.2	34.3	19.3	8	35.6	20	5.3	29.9	30	9.4	49.7
[truncated: 84 more columns]
